# Supplementary material for: Psychosocial Outcomes of Individuals Attending a Suicide Bereavement Peer Support Group: A Follow-Up Study
Source: Int J Environ Res Public Health. 2022 Mar 29;19(7):4076. doi: 10.3390/ijerph19074076 (PMC8998629; doi:10.3390/ijerph19074076)
Supplement: Supplementary file 1 [file ijerph-19-04076-s001.zip]

Archive with 1 entries (1 files):
- ijerph-1644662-supplementary.pdf
